# Supplementary material for: Anti-Infective Screening of Selected Nine Cannabinoids Against Clostridium perfringens and Influenza A (H5N1) Neuraminidases, and SARS-CoV-2 Main Protease and Spike Protein Interactions
Source: Curr Issues Mol Biol. 2025 Mar 12;47(3):185. doi: 10.3390/cimb47030185 (PMC11941704; doi:10.3390/cimb47030185)
Supplement: Supplementary file 1 [file cimb-47-00185-s001.zip]

Archive with 1 entries (1 files):
- cimb-3455524-supplementary.pdf
